# Supplementary material for: Nanoporous Carbon Materials Derived from Zanthoxylum Bungeanum Peel and Seed for Electrochemical Supercapacitors
Source: Nanomaterials (Basel). 2024 May 9;14(10):836. doi: 10.3390/nano14100836 (PMC11124505; doi:10.3390/nano14100836)
Supplement: Supplementary file 1 [file nanomaterials-14-00836-s001.zip]

Archive with 1 entries (1 files):
- nanomaterials-2978200-supplementary.pdf
